# Supplementary material for: Association mapping of genetic risk factors for chronic wasting disease in wild deer
Source: Evol Appl. 2012 Aug 30;6(2):340–52. doi: 10.1111/eva.12003 (PMC3586622; doi:10.1111/eva.12003)
Supplement: Supplementary file 1 [file eva0006-0340-SD1.xlsx]

## Sheet: Appendix A
Appendix A. Amplification results of 215 bovine microsatellite markers in white-tailed deer screening panel (N = 7).
Marker	Deer LG	Cattle LG	Bovine position (cM)	White-tailed deer results
DIK083	23	13	0	Failed
DIK2325	23	13	1.021	Failed
DIK2576	23	13	3.662	Failed
UWCA21	23	13	5.798	Failed
MNS-97	23	13	7.493	Amplified polymorphic at standard
TGLA23	23	13	8.993	Amplified monomorphic at standard
DIK4118	23	13	11.06	Amplified polymorphic after optimization
DIK708	23	13	15.932	Amplified polymorphic after optimization
TGLA6	23	13	18.094	Failed
AF2	23	13	19.432	Failed
MNB-54	23	13	20.103	Failed
MNB-77	23	13	20.103	Amplified polymorphic at standard
MNS-75	23	13	20.701	Failed
DIK4520	23	13	21.243	Amplified polymorphic after optimization
BMS1742	23	13	22.997	Failed
DIK4242	23	13	24.171	Amplified polymorphic at standard
DIK4536	23	13	29.494	Failed
DIK5112	23	13	31.338	Amplified polymorphic after optimization
DIK2058	23	13	34.332	Amplified polymorphic at standard
DIK2039	23	13	36.5	Failed
DIK5201	23	13	38.312	Failed
BMS1231	23	13	39.641	Failed
ILSTS059	23	13	41.728	Amplified polymorphic at standard
DIK4178	23	13	44.96	Failed
DIK4057	23	13	47.402	Failed
DIK1120	23	13	49.161	Failed
HUJ616	23	13	51.715	Amplified polymorphic at standard
DIK2961	23	13	53.124	Failed
ILSTS086	23	13	54.632	Amplified polymorphic at standard
DIK5268	23	13	57.706	Failed
DIK4467	23	13	58.331	Amplified monomorphic after optimization
BMS1669	23	13	59.244	Amplified polymorphic after optimization
URB021B	23	13	59.244	Amplified polymorphic at standard
BM4509	23	13	59.994	Amplified monomorphic at standard
DIK054	23	13	61.841	Failed
DIK4358	23	13	64.175	Amplified polymorphic after optimization
DIK4065	23	13	66.645	Failed
BL42	23	13	69.852	Amplified polymorphic at standard
BMS1676	23	13	71.149	Failed
BMS1226	23	13	73.29	Amplified polymorphic after optimization
BMS1784	23	13	75.106	Failed
DIK4350	23	13	77.098	Failed
BL1071	23	13	80.983	Amplified polymorphic at standard
INRA196	23	13	84.364	Failed
DIK4871	23	13	87	Failed
AGLA232	23	13	91.379	Amplified polymorphic after optimization
DIK2117	23	13	94.469	Amplified polymorphic at standard
BMS995	23	13	96.022	Failed
BMS2319	23	13	97.262	Amplified polymorphic at standard
DIK093	23	13	99.375	Amplified polymorphic at standard
DIK4468	23	13	102.096	Failed
DIK2504	23	13	103.882	Failed
DIK5243	23	13	105.381	Failed
DIK4274	11	11	0	Failed
HAUT30	11	11	1.495	Amplified polymorphic after optimization (unsuccesful in population sample)
HELMTT43	11	11	2.249	Failed
DIK2715	11	11	3.216	Failed
DIK5318	11	11	5.508	Failed
DIK4735	11	11	8.524	Failed
BM827	11	11	10.582	Failed
BMS2621	11	11	12.081	Amplified monomorphic at standard
DIK4158	11	11	14.102	Amplified polymorphic at standard
BMS424	11	11	14.724	Failed
BMS2131	11	11	18.883	Amplified polymorphic after optimization
BM716	11	11	19.44	Failed
BMS2569	11	11	21.082	Failed
BMS1953	11	11	21.537	Amplified polymorphic after optimization (unsuccesful in population sample)
DIK5029	11	11	23.829	Amplified monomorphic at standard
BP38	11	11	24.617	Failed
BM2818	11	11	30.009	Failed
BM304	11	11	33.597	Amplified polymorphic with null allele after optimization
INRA177	11	11	35.098	Amplified polymorphic at standard
DIK5018	11	11	36.439	Amplified polymorphic at standard
CA096	11	11	40.481	Amplified polymorphic after optimization (unsuccesful in population sample)
DIK4262	11	11	41.825	Failed
DIK5145	11	11	43.656	Amplified polymorphic after optimization
DIK2027	11	11	46.098	Failed
INRA131	11	11	47.289	Amplified monomorphic after optimization
MS2180	11	11	48.809	Amplified polymorphic after optimization (unsuccesful in population sample)
DIK2946	11	11	50.045	Failed
INRA111	11	11	53.063	Amplified polymorphic at standard
UMBTL70	11	11	55.432	Amplified polymorphic after optimization
DIK4796	11	11	56.222	Failed
DIK2894	11	11	59.117	Failed
ILSTS100	11	11	59.117	Amplified polymorphic after optimization
MNS-104	11	11	59.117	Failed
DIK5387	11	11	59.983	Failed
DIK4094	11	11	61.283	Failed
BM6445	11	11	61.57	Amplified polymorphic at standard
ILSTS036	11	11	61.57	Amplified polymorphic after optimization (unsuccesful in population sample)
UMBTL184	11	11	61.57	Amplified polymorphic at standard
DIK4541	11	11	63.004	Failed
DIK4675	11	11	63.363	Failed
INRABER169	11	11	65.187	Amplified polymorphic at standard
INRA032	11	11	68.182	Failed
RM150	11	11	70.143	Failed
BMS710	11	11	73.136	Failed
TGLA340	11	11	75.208	Amplified polymorphic after optimization (unsuccesful in population sample)
BM8118	11	11	77.063	Amplified monomorphic at standard
BM1861	11	11	79.351	Amplified polymorphic after optimization (unsuccesful in population sample)
IDVGA-3	11	11	81.8	Failed
DIK4691	11	11	84.557	Failed
DIK2333	11	11	89.871	Amplified polymorphic at standard
BMS989	11	11	92.179	Amplified polymorphic at standard
DIK4486	11	11	95.879	Failed
BM746	11	11	96.178	Amplified polymorphic at standard
BM3501	11	11	97.223	Amplified polymorphic after optimization
TGLA436	11	11	105.214	Amplified monomorphic at standard
BMS460	11	11	109.441	Amplified polymorphic after optimization
CP34	11	11	110.048	Amplified polymorphic at standard
ILSTS028	11	11	112.55	Amplified polymorphic at standard
ILSTS045	11	11	114.161	Failed
BMS655	11	11	116.988	Failed
RM379	11	11	118.832	Failed
DIK5263	11	11	120.499	Amplified polymorphic at standard
DIK5391	11	11	122.37	Failed
DIK4819	11	11	124.995	Amplified monomorphic after optimization
DIK2571	11	11	126.087	Failed
BMS1350	11	11	130.965	Failed
BB718	5	17	0	Amplified polymorphic at standard
MNS-101	5	17	1.571	Failed
RM156	5	17	2.411	Failed
URB048	5	17	4.82	Amplified polymorphic at standard
BMS1825	5	17	5.499	Failed
DIK4384	5	17	10.349	Amplified polymorphic at standard
DIK2051	5	17	12.273	Amplified monomorphic at standard
VH98	5	17	15.415	Amplified polymorphic at standard
DIK2105	5	17	18.833	Failed
DIK4665	5	17	21.408	Amplified polymorphic at standard
DIK2858	5	17	25.475	Amplified polymorphic at standard
BB707	5	17	28.674	Failed
INRA193	5	17	33.384	Failed
DIK4122	5	17	34.889	Amplified polymorphic after optimization (unsuccesful in population sample)
BMS2780	5	17	36.294	Failed
BMS1373	5	17	38.763	Amplified polymorphic at standard
FCB48	5	17	41.702	Amplified polymorphic at standard
BM305	5	17	44.448	Amplified monomorphic after optimization
BM9138	5	17	46.79	Amplified polymorphic at standard
DIK4218	5	17	52.311	Failed
CP16	5	17	54.709	Amplified polymorphic after optimization
BMS1167	5	17	57.09	Failed
DIK4141	5	17	58.357	Amplified polymorphic after optimization (unsuccesful in population sample)
IDVGA-40	5	17	59.594	Failed
DIK4999	5	17	62.408	Amplified monomorphic at standard
DIK2910	5	17	63.997	Failed
CSSM033	5	17	67.32	Failed
DIK5227	5	17	71.391	Amplified monomorphic after optimization
BL50	5	17	72.214	Amplified polymorphic at standard
MNS-96	5	17	73.515	Amplified polymorphic at standard
ILSTS058	5	17	75.379	Amplified polymorphic after optimization (unsuccesful in population sample)
DIK4383	5	17	78.07	Amplified polymorphic at standard
UW68	5	17	79.981	Failed
INRA025	5	17	81.761	Failed
DIK2023	5	17	84.067	Amplified polymorphic after optimization
MNB-52	5	17	87.519	Amplified polymorphic after optimization
DIK643	5	17	89.564	Amplified polymorphic at standard
DIK4243	5	17	91.401	Failed
BB1542	5	17	93.979	Amplified polymorphic after optimization
DIK4622	5	17	95.863	Failed
BM9202	5	19	0	Failed
DIK2574	5	19	0	Failed
DIK2200	5	19	3.604	Amplified polymorphic after optimization
BM6000	5	19	5.352	Failed
DIK4341	5	19	11.355	Amplified monomorphic after optimization
DIK2714	5	19	12.583	Failed
X82261	5	19	18.797	Amplified polymorphic after optimization
DIK4582	5	19	21.382	Amplified polymorphic at standard
DIK4932	5	19	23.624	Failed
DIK5289	5	19	26.873	Amplified polymorphic after optimization (unsuccesful in population sample)
DIK2067	5	19	27.774	Failed
DIK4009	5	19	33.091	Amplified polymorphic after optimization
DIK5136	5	19	33.72	Amplified polymorphic at standard
DIK5332	5	19	33.72	Amplified polymorphic after optimization
DIK2070	5	19	38.626	Failed
MS2549	5	19	39.007	Failed
RM222	5	19	41.561	Failed
BMS2142	5	19	43.319	Amplified polymorphic at standard
CSSME070	5	19	43.319	Amplified monomorphic at standard
BP20	5	19	45.922	Amplified polymorphic at standard
IDVGA-46	5	19	47	Failed
DIK4051	5	19	48.531	Amplified polymorphic at standard
BMS2503	5	19	51.346	Amplified monomorphic at standard
UW40	5	19	53.104	Failed
DIK5188	5	19	55.186	Failed
DIK5098	5	19	58.055	Failed
DIK2722	5	19	61.021	Amplified monomorphic after optimization
DIK4248	5	19	63.802	Failed
DIK2830	5	19	66.835	Amplified monomorphic after optimization
BMS501	5	19	70.24	Amplified polymorphic at standard
DIK4608	5	19	72.323	Failed
DIK4256	5	19	74.759	Amplified polymorphic at standard
IDVGA-48	5	19	76.238	Failed
DIK4611	5	19	78.553	Failed
DIK4394	5	19	82.517	Amplified polymorphic at standard (unsuccesful in population sample)
DIK042	5	19	83.488	Failed
NLBCMK40	5	19	83.789	Failed
NLBCMK24	5	19	85.23	Failed
NLBCMK33	5	19	85.59	Amplified monomorphic at standard
IDVGA-44	5	19	86.01	Failed
NLBCMK31	5	19	86.632	Failed
DIK4570	5	19	87.41	Failed
NLBCMK36	5	19	87.41	Amplified monomorphic after optimization
NLBCMK28	5	19	88.071	Failed
NLBCMK29	5	19	88.071	Amplified polymorphic at standard (unsuccesful in population sample)
ETH3	5	19	90.043	Failed
DIK4018	5	19	92.012	Failed
DIK4870	5	19	92.374	Failed
DIK1131	5	19	94.203	Failed
DIK4273	5	19	94.203	Amplified monomorphic after optimization
DIK5199	5	19	95.035	Amplified polymorphic at standard (unsuccesful in population sample)
BMS2842	5	19	96.493	Failed
DIK4415	5	19	98.501	Amplified polymorphic at standard
DIK1119	5	19	100.143	Failed
BMC1013	5	19	106.831	Failed
DIK4898	5	19	109.614	Amplified polymorphic at standard
Detailed information of the bovine microsatellite markers and their original references can be found in the supplemental materials of Ihara et al. (2004) at <http://genome.cshlp.org/cgi/content/full/14/10a/1987/DC1>..
All the markers were initally screened at a standard PCR cycling condition with annealing temperature of 52 °C.

## Sheet: Appendix B
Appendix B. PCR conditions, diversity statistics, and potential genotyping issues of 70 bovine microsatellites in white-tailed deer (N=184)
Marker	Deer LG	Cattle LG	Catte position (cM)	Ta	M13 dye	Number of alleles	Size range (bp) ‡	HO	HE	FIS
MNS-97	23	13	7.493	52 °C	VIC	5	269-281	0.41989	0.405213	-0.0363	*
DIK4118 †	23	13	11.06	56 °C TD	PET	6	244-254	0.622222	0.758124	0.1797
DIK708	23	13	15.932	60 °C TD	FAM	2	208-209	0.120219	0.113302	-0.0612
MNB-77	23	13	20.103	54 °C TD	PET	3	219-224	0.268156	0.301457	0.1107
DIK4520	23	13	21.243	54 °C TD	FAM	40	214-346	0.911111	0.91874	0.0083
DIK4242	23	13	24.171	52 °C	FAM	14	266-306	0.863388	0.861711	-0.002
DIK5112 †	23	13	31.338	56 °C TD	FAM	11	186-219	0.650273	0.820585	0.208	**
DIK2058	23	13	34.332	52 °C	FAM	4	168-174	0.639344	0.685545	0.0676
ILSTS059	23	13	41.728	52 °C	FAM	10	164-188	0.704918	0.766405	0.0804
HUJ616	23	13	51.715	52 °C	PET	9	124-142	0.825137	0.814432	-0.0132
ILSTS086 †	23	13	54.632	52 °C	FAM	9	171-200	0.406061	0.543447	0.2534	*
BMS1669	23	13	59.244	52 °C	NED	13	109-141	0.79235	0.841979	0.0591
URB021B	23	13	59.244	52 °C	NED	6	145-157	0.771429	0.786001	0.0186	*
DIK4358	23	13	64.175	54 °C TD	VIC	16	130-170	0.863388	0.889543	0.0295
BL42	23	13	69.852	52 °C	VIC	9	252-270	0.777174	0.801179	0.03
BMS1226	23	13	73.29	50 °C	FAM	11	159-179	0.825843	0.850261	0.0288
BL1071	23	13	80.983	54 °C TD	PET	16	182-212	0.820652	0.835816	0.0182
AGLA232	23	13	91.379	50 °C TD	NED	3	162-164	0.36413	0.395821	0.0803
DIK2117	23	13	94.469	52 °C	FAM	15	220-243	0.781421	0.794296	0.0163
BMS2319	23	13	97.262	52 °C	PET	11	113-142	0.773481	0.747065	-0.0355
DIK093 †	23	13	99.375	52 °C	NED	15	193-224	0.691011	0.843377	0.1811
DIK4158	11	11	14.102	52 °C	PET	17	235-275	0.910615	0.888706	-0.0247
BMS2131	11	11	18.883	48 °C	PET	13	221-253	0.722826	0.765179	0.0555
INRA177	11	11	35.098	52 °C	VIC	16	88-122	0.879121	0.895544	0.0184
DIK5018	11	11	36.439	52 °C	NED	6	218-228	0.76087	0.757419	-0.0046
DIK5145	11	11	43.656	54 °C TD	VIC	7	182-196	0.71978	0.694987	-0.0358
INRA111	11	11	53.063	52 °C	PET	13	122-146	0.831522	0.835757	0.0051
UMBTL70	11	11	55.432	54 °C TD	FAM	15	179-202	0.798883	0.878675	0.091	*
ILSTS100	11	11	59.117	50 °C TD	FAM	2	204-206	0.144444	0.143856	-0.0041
BM6445	11	11	61.57	52 °C TD	VIC	13	127-155	0.842391	0.856223	0.0162
UMBTL184	11	11	61.57	52 °C TD	PET	17	275-304	0.75	0.856113	0.1243	*
INRABER169	11	11	65.187	52 °C	NED	12	207-235	0.748634	0.788083	0.0502
DIK2333	11	11	89.871	52 °C	PET	11	198-218	0.617486	0.696399	0.1136	*
BMS989	11	11	92.179	52 °C	VIC	12	110-132	0.853261	0.848241	-0.0059
BM746	11	11	96.178	52 °C	FAM	9	161-179	0.802198	0.823919	0.0264
BM3501	11	11	97.223	56 °C TD	NED	16	168-206	0.805556	0.825441	0.0242
BMS460	11	11	109.441	50 °C	NED	18	128-168	0.877778	0.913107	0.0388
CP34	11	11	110.048	52 °C	FAM	10	117-143	0.775956	0.810121	0.0423
ILSTS028	11	11	112.55	52 °C	VIC	3	150-154	0.0874317	0.0845572	-0.0341
DIK5263 †	11	11	120.499	52 °C	PET	13	242-268	0.703911	0.849115	0.1714	**
BB718	5	17	0	52 °C	FAM	12	152-176	0.879121	0.875231	-0.0045
URB048	5	17	4.82	52 °C	VIC	20	175-206	0.933333	0.909486	-0.0263
DIK4384	5	17	10.349	52 °C	NED	13	222-246	0.885246	0.888075	0.0032
VH98	5	17	15.415	52 °C	PET	11	172-200	0.797814	0.826319	0.0346
DIK4665	5	17	21.408	52 °C	NED	12	199-229	0.824176	0.834605	0.0125
DIK2858	5	17	25.475	54 °C TD	FAM	3	206-210	0.472826	0.522228	0.0948
BMS1373	5	17	38.763	52 °C	VIC	7	115-121	0.565934	0.587791	0.0373
FCB48 †	5	17	41.702	52 °C	NED	12	166-184	0.240223	0.348935	0.3122	**
BM9138	5	17	46.79	52 °C	NED	3	341-348	0.240437	0.265035	0.093
CP16	5	17	54.709	54 °C TD	VIC	16	92-128	0.850829	0.861021	0.0119
BL50	5	17	72.214	52 °C	NED	10	227-247	0.802198	0.826779	0.0298
MNS-96	5	17	73.515	52 °C	PET	3	179-187	0.0722222	0.0756577	0.0455
DIK4383 †	5	17	78.07	52 °C	NED	4	225-235	0.491429	0.710012	0.3085	**
DIK2023	5	17	84.067	52 °C	PET	11	166-191	0.831461	0.865343	0.0393
MNB-52	5	17	87.519	52 °C	FAM	2	185-187	0.39779	0.410646	0.0314
DIK643	5	17	89.564	52 °C	VIC	6	177-187	0.747253	0.766718	0.0255
BB1542	5	17	93.979	54 °C TD	PET	11	266-298	0.711957	0.739353	0.0372
DIK2200	5	19	3.604	56 °C TD	NED	12	152-188	0.825137	0.847054	0.0259
X82261	5	19	18.797	54 °C TD	VIC	4	258-264	0.65	0.708712	0.0831
DIK4582	5	19	21.382	52 °C	PET	5	221-235	0.563536	0.580937	0.03
DIK4009	5	19	33.091	54 °C TD	NED	15	196-224	0.89071	0.904364	0.0151
DIK5136	5	19	33.72	48 °C TD	NED	10	260-278	0.723757	0.714819	-0.0125
DIK5332 †	5	19	33.72	54 °C TD	VIC	2	241-244	0.306358	0.428466	0.2856	**
BMS2142	5	19	43.319	52 °C	VIC	21	122-159	0.896175	0.863852	-0.0375
BP20	5	19	45.922	52 °C	NED	3	225-227	0.362637	0.386901	0.0629
DIK4051	5	19	48.531	52 °C	FAM	10	223-241	0.786885	0.855498	0.0804	*
BMS501	5	19	70.24	52 °C	PET	16	136-172	0.785714	0.861442	0.0881	*
DIK4256	5	19	74.759	52 °C	VIC	9	232-260	0.808743	0.839973	0.0373
DIK4415 †	5	19	98.501	52 °C	NED	3	208-210	0.36612	0.60506	0.3956	**
DIK4898 †	5	19	109.614	52 °C	FAM	16	229-270	0.771739	0.914539	0.1565	**
Mean						10.7		0.696	0.717	0.029
SD						6.3		0.226	0.228	0.041
Reference: deer LG assignments (Slate et al. 2002); bovine maker positions (Ihara et al. 2004); marker reference listed in Ihara et al. (2004 )'s supplemental material at Genome Research website <http://genome.cshlp.org/content/14/10a/1987/suppl/DC1>
HO = observed heterozygosity; HE = expected heterozygosity under Hardy-Weinberg equilibrium (HWE); FIS by Weir & Cockerham (1984)'s estimate; TD = touchdown PCR protocol.
* significant deviation from HWE at nominal level (α=0.05)
** significant deviation from HWE after Bonferroni correction
†markers with outlying FIS and evidence of genotyping error, thus, excluded from LD analyses
‡Product sizes incude 18 bp addition of M-13 primer sequence to the forward primer. Different weights of four florescent dyes influenced the product size by 1-2 bp.

## Sheet: Appendix C
Appendix C. Microsatellite marker panel, PCR conditions, diversity statistics and the results of CWD association tests in white-tailed deer (N =192) and mule deer (N = 174) matched samples.
Marker				White-tailed deer												Mule deer
	Deer LG	Cattle LG	Position (cM)	Ta	Mg2+ (mM)	M13	Number of alleles	Size range (bp) †	HO	HE	FIS		c2	(df)	P	Ta	Mg2+ (mM)	M13	Number of alleles	Size range (bp) †	HO	HE	FIS		c2	(df)	P	Combined	P
AGLA232	23	13	91.379	48 °C	1.9	PET	2	164-165	0.391	0.416	0.062		3.15	(2)	0.207	-		-	-	-	-	-	-		-		-	-	-
BB1542	5	17	93.979	46 °C	1.9	FAM	9	266-296	0.686	0.736	0.068		5	(6)	0.543	50 °C TD	1.9	PET	11	263 - 299	0.761	0.748	-0.0164		5.22	(6)	0.516	2.54459	0.63667
BB718	5	17	0	50 °C TD	2.5	FAM	11	152-176	0.862	0.864	0.003		7.38	(8)	0.496	52 °C	1.9	PET	12	155 - 183	0.801	0.815	0.0176		4.69	(7)	0.698	2.12143	0.713436
BL1071	23	13	80.983	52 °C TD	1.9	VIC	17	181-213	0.777	0.804	0.034		3.23	(7)	0.863	54 °C TD	1.9	NED	3	186 - 190	0.173	0.166	-0.0382		1.55	(2)	0.46	1.84774	0.763738
BL42	23	13	69.852	46 °C	2.5	VIC	9	252-268	0.817	0.817	0.001		3.26	(7)	0.86	46 °C	1.9	NED	5	250 - 262	0.367	0.424	0.1355		1.83	(3)	0.609	1.29352	0.862474
BL50	5	17	72.214	46 °C	2.5	NED	10	227-247	0.822	0.829	0.008		7.38	(6)	0.287	52 °C	1.9	VIC	9	226 - 246	0.677	0.715	0.0532		6.58	(5)	0.254	5.23739	0.263796
BM3501	11	11	97.223	56 °C TD	1.9	VIC	13	168-200	0.696	0.813	0.144	**	-		-	56 °C TD	1.9	NED	4	184 - 192	0.431	0.433	0.0054		2.8	(3)	0.424	-	-
BM6445	11	11	61.57	46 °C	1.9	FAM	12	129-153	0.865	0.855	-0.012	*	5.31	(8)	0.724	52 °C TD	1.9	FAM	9	130 - 152	0.811	0.762	-0.0633		8.58	(5)	0.127	4.77306	0.311385
BM746	11	11	96.178	52 °C TD	1.9	FAM	10	160-182	0.794	0.805	0.014		8.19	(8)	0.416	-		-	-	-	-	-	-		-		-	-	-
BMS1226	23	13	73.29	50 °C	1.9	VIC	11	160-180	0.82	0.872	0.06		5.37	(9)	0.801	48 °C	1.9	FAM	8	159 - 175	0.72	0.733	0.0187		8.95	(4)	0.062	6.00503	0.198773
BMS1373	5	17	38.763	50 °C TD	2.5	VIC	4	115-120	0.516	0.571	0.097		5.06	(4)	0.281	50 °C TD	1.9	PET	5	119 - 123	0.257	0.512	0.4994	**	-		-	-	-
BMS1669	23	13	59.244	46 °C	1.9	FAM	13	109-141	0.843	0.851	0.01		21.4	(8)	0.006	52 °C	1.9	FAM	15	110 - 144	0.926	0.889	-0.0421		16.78	(9)	0.052	16.145	0.00283062	0.000833333
BMS2131	11	11	18.883	44 °C	2.5	PET	13	226-254	0.757	0.768	0.016		3.51	(7)	0.834	48 °C	1.9	VIC	9	234 - 253	0.759	0.781	0.0277		7.7	(7)	0.36	2.40635	0.661481
BMS2142	5	19	43.319	50 °C TD	2.5	NED	19	124-157	0.837	0.848	0.014		2.78	(6)	0.836	54 °C TD	1.9	FAM	5	130 - 148	0.382	0.394	0.0305		5.65	(4)	0.227	3.32386	0.50516
BMS2319	23	13	97.262	52 °C	1.9	PET	10	112-142	0.708	0.715	0.009		2.78	(6)	0.836	-		-	-	-	-	-	-		-		-	-	-
BMS460	11	11	109.441	50 °C	2.5	NED	17	126-162	0.891	0.909	0.02		8.48	(8)	0.388	-		-	-	-	-	-	-		-		-	-	-
BMS501	5	19	70.24	52 °C	1.9	VIC	16	134-172	0.786	0.864	0.09		8.97	(9)	0.44	50 °C	1.9	PET	10	136 - 162	0.771	0.761	-0.0138		4.11	(6)	0.661	2.46996	0.650022
BMS989	11	11	92.179	48°C TD	2.5	VIC	11	105-129	0.869	0.858	-0.013		8.57	(8)	0.38	52 °C	1.9	FAM	9	112 - 134	0.676	0.705	0.0426		5.46	(5)	0.363	3.96187	0.41119
BP20	5	19	45.922	50 °C TD	2.5	NED	3	224-227	0.414	0.419	0.014		2.09	(3)	0.555	-		-	-	-	-	-	-		-		-	-	-
CP16	5	17	54.709	46 °C	2.5	VIC	14	90-126	0.853	0.846	-0.009		4.2	(6)	0.65	52 °C TD	1.9	FAM	6	104 - 118	0.638	0.713	0.1056	*	2.47	(4)	0.65	1.72313	0.786512
CP34	11	11	110.048	52 °C	1.9	FAM	10	117-143	0.781	0.795	0.017		2.19	(5)	0.822	52 °C	1.9	FAM	5	115 - 129	0.453	0.486	0.0695	*	5.49	(4)	0.24	3.24626	0.517491
DIK093	23	13	99.375	-	-	-	-	-	-	-	-		-		-	52 °C	1.9	FAM	9	193 - 217	0.702	0.794	0.1158		3.23	(6)	0.78	-	-
DIK2023	5	17	84.067	52 °C	1.9	PET	11	167-195	0.87	0.874	0.005		8.47	(9)	0.488	-		-	-	-	-	-	-		-		-	-	-
DIK2058	23	13	34.332	52 °C	1.9	FAM	4	168-174	0.654	0.678	0.034	*	1.92	(4)	0.75	-		-	-	-	-	-	-		-		-	-	-
DIK2117	23	13	94.469	54°C TD	2.5	FAM	13	218-241	0.793	0.807	0.018		4.49	(7)	0.721	52 °C	1.9	VIC	10	223 - 241	0.767	0.78	0.017		11.03	(6)	0.087	5.53793	0.236416
DIK2200	5	19	3.604	56 °C TD	1.9	VIC	15	167-189	0.586	0.849	0.31	**	-		-	56 °C TD	1.9	FAM	5	151 - 187	0.241	0.228	-0.0543		1.5	(1)	0.221	-	-
DIK2333	11	11	89.871	52 °C	1.9	PET	11	199-219	0.649	0.704	0.078		6.64	(6)	0.356	52 °C	1.9	NED	7	197 - 206	0.696	0.717	0.0292		0.88	(5)	0.972	2.12245	0.713249
DIK2858	5	17	25.475	50 °C TD	2.5	FAM	4	206-212	0.524	0.575	0.089		2.89	(3)	0.409	-		-	-	-	-	-	-		-		-	-	-
DIK4009	5	19	33.091	52 °C TD	2.5	NED	14	194-221	0.853	0.898	0.05		7.93	(10)	0.636	52 °C TD	1.9	PET	3	200 - 204	0.374	0.38	0.0166		3.76	(3)	0.289	3.38777	0.495147
DIK4051	5	19	48.531	50 °C TD	2.5	FAM	10	223-241	0.811	0.837	0.032		4.15	(8)	0.844	-		-	-	-	-	-	-		-		-	-	-
DIK4118	23	13	11.06	-	-	-	-	-	-	-	-		-		-	56 °C	1.9	FAM	7	244 - 258	0.787	0.808	0.0253		6.13	(6)	0.409	-	-
DIK4158	11	11	14.102	52°C	2.5	PET	16	237-275	0.911	0.893	-0.02		5.49	(8)	0.705	48 °C	1.9	VIC	12	229 - 273	0.668	0.685	0.0237	*	1.52	(5)	0.91	0.887736	0.926314
DIK4242	23	13	24.171	48°C TD	2.5	FAM	17	267-305	0.862	0.855	-0.009		7.14	(7)	0.414	52 °C	1.9	VIC	11	278 - 300	0.846	0.857	0.013		5.63	(8)	0.689	2.50881	0.64306
DIK4256	5	19	74.759	52 °C	1.9	VIC	10	234-260	0.896	0.843	-0.063		5.4	(7)	0.611	-		-	-	-	-	-	-		-		-	-	-
DIK4358	23	13	64.175	46 °C	1.9	NED	17	132-168	0.848	0.876	0.032		5.26	(8)	0.729	-		-	-	-	-	-	-		-		-	-	-
DIK4384	5	17	10.349	50 °C	1.9	NED	13	222-246	0.801	0.859	0.068		16.6	(9)	0.055	52 °C	1.9	VIC	12	223 - 242	0.719	0.772	0.0695	*	5.08	(7)	0.651	6.65934	0.155024
DIK4415	5	19	98.501	-	-	-	-	-	-	-	-		-		-	52 °C	1.9	NED	4	207 - 210	0.497	0.546	0.0886		2.98	(3)	0.395	-	-
DIK4520	23	13	21.243	-	-	-	-	-	-	-	-		-		-	48 °C TD	1.9	FAM	11	217 - 237	0.767	0.76	-0.0098		5.03	(6)	0.54	-	-
DIK4582	5	19	21.382	50 °C TD	1.9	NED	4	219-233	0.524	0.558	0.061		2.79	(4)	0.593	-		-	-	-	-	-	-		-		-	-	-
DIK4665	5	17	21.408	46 °C	2.5	NED	12	200-230	0.843	0.838	-0.005		12.91	(7)	0.074	52 °C	1.9	NED	6	206 - 216	0.723	0.707	-0.0217		4.56	(5)	0.471	6.71317	0.151844
DIK5018	11	11	36.439	52 °C	1.9	FAM	6	218-228	0.74	0.754	0.02		1.98	(6)	0.921	54 °C	1.9	NED	7	224 - 248	0.738	0.708	-0.043		3.83	(4)	0.43	1.85253	0.762859
DIK5112	23	13	31.338	-	-	-	-	-	-	-	-		-		-	52 °C TD	1.9	PET	6	201 - 215	0.431	0.429	-0.0052		0.49	(4)	0.975	-	-
DIK5136	5	19	33.72	46°C	2.5	VIC	10	260-278	0.665	0.674	0.014		9.79	(5)	0.082	52 °C TD	1.9	VIC	11	262 - 290	0.804	0.853	0.0574		16.03	(7)	0.025	12.3798	0.0147393
DIK5145	11	11	43.656	50 °C TD	1.9	FAM	5	182-194	0.66	0.682	0.033		4.58	(3)	0.205	54 °C TD	1.9	NED	7	180 - 192	0.798	0.772	-0.0336	*	7.05	(5)	0.217	6.22521	0.182949
DIK5263	11	11	120.499	-	-	-	-	-	-	-	-		-		-	50 °C	1.9	FAM	7	234 - 249	0.37	0.448	0.1744	**	-		-	-	-
DIK643	5	17	89.564	46 °C	1.9	VIC	6	177-187	0.774	0.734	-0.055		4.32	(5)	0.505	52 °C	1.9	NED	5	181 - 189	0.665	0.667	0.0034		0.64	(3)	0.887	1.60621	0.807675
DIK708	23	13	15.932	60 °C TD	1.9	FAM	2	208-209	0.089	0.094	0.061		1.45	(2)	0.484	-		-	-	-	-	-	-		-		-	-	-
FCB48	5	17	41.702	-	-	-	-	-	-	-	-		-	()	-	52 °C	1.9	PET	3	165 - 173	0.22	0.24	0.0852		0.29	(2)	0.865	-	-
HUJ616	23	13	51.715	52 °C	1.9	PET	8	124-138	0.791	0.813	0.027		6.53	(5)	0.258	52 °C	1.9	FAM	5	125 - 139	0.619	0.592	-0.046		4.74	(5)	0.449	4.31106	0.365543
ILSTS028	11	11	112.55	52 °C	1.9	NED	3	149-153	0.089	0.085	-0.041		0.06	(1)	0.808	-		-	-	-	-	-	-		-		-	-	-
ILSTS059	23	13	41.728	52 °C	1.9	PET	11	167-197	0.719	0.749	0.04		8.98	(6)	0.175	52 °C	1.9	PET	4	169 - 175	0.704	0.678	-0.0386		1.03	(3)	0.794	3.94728	0.413187
ILSTS086	23	13	54.632	-	-	-	-	-	-	-	-		-		-	52 °C	1.9	PET	16	173 - 207	0.847	0.843	-0.0054		5.89	(8)	0.66	-	-
ILSTS100	11	11	59.117	54 °C TD	1.9	NED	2	204-206	0.089	0.085	-0.044		1.49	(1)	0.222	-		-	-	-	-	-	-		-		-	-	-
INRA111	11	11	53.063	46 °C	1.9	FAM	13	121-145	0.807	0.802	-0.007		2.43	(5)	0.787	52 °C	1.9	FAM	7	129 - 147	0.644	0.718	0.103	*	9.7	(6)	0.138	4.44006	0.349714
INRA177	11	11	35.098	46 °C	1.9	NED	12	92-122	0.863	0.889	0.029		3.29	(9)	0.952	52 °C	1.9	FAM	13	80 - 115	0.651	0.666	0.0231		3.32	(4)	0.505	1.46477	0.832862
INRABER169	11	11	65.187	52 °C	1.9	VIC	9	207-234	0.782	0.792	0.012		3.25	(7)	0.861	-		-	-	-	-	-	-		-		-	-	-
MNB-52	5	17	87.519	52 °C	1.9	FAM	2	185-187	0.354	0.354	0		0.83	(2)	0.659	-		-	-	-	-	-	-		-		-	-	-
MNB-77	23	13	20.103	54 °C TD	1.9	NED	3	216-222	0.208	0.21	0.008		6.76	(3)	0.08	-		-	-	-	-	-	-		-		-	-	-
MNS-96	5	17	73.515	46 °C	1.9	PET	3	180-186	0.105	0.11	0.045	*	2.28	(2)	0.319	-		-	-	-	-	-	-		-		-	-	-
MNS-97	23	13	7.493	50°C TD	2.5	VIC	5	269-281	0.387	0.398	0.026		6.02	(4)	0.198	54 °C	1.9	VIC	2	275 - 277	0.487	0.473	-0.0294		0.05	(2)	0.974	3.29166	0.510254
UMBTL184	11	11	61.57	50 °C TD	2.5	PET	17	274-303	0.667	0.845	0.211	**	-		-	48 °C TD	1.9	VIC	8	271 - 291	0.782	0.796	0.0175		11.89	(6)	0.065	-	-
UMBTL70	11	11	55.432	50 °C TD	1.9	PET	14	173-205	0.893	0.866	-0.032		4.73	(7)	0.693	52 °C TD	1.9	NED	12	177 - 203	0.783	0.827	0.0537		13.1	(7)	0.07	6.05197	0.195301
URB021B	23	13	59.244	54 °C	1.9	NED	6	145-155	0.75	0.762	0.016		6.29	(5)	0.279	52 °C	1.9	FAM	5	145 - 157	0.529	0.543	0.0255		3.98	(4)	0.409	4.34117	0.361798
URB048	5	17	4.82	50 °C TD	1.9	PET	21	176-206	0.906	0.912	0.007		6.73	(8)	0.566	54 °C	1.9	NED	5	183 - 189	0.267	0.603	0.5575	**	-		-	-	-
Mean							10		0.69	0.704	0.019								7.8		0.639	0.65	0.0193
SD							5		0.234	0.234	0.035								3.5		0.19	0.19	0.0491
HO = observed heterozygosity; HE = expected heterozygosity under Hardy-Weinberg equilibrium (HWE); FIS by Weir & Cockerham (1984)'s estimate; TD = touchdown PCR protocol.
Associations were tested using conditional logistic regression and likelihood ratio tests. Significant results (α = 0.05 ) are shown in bold.
*Significant deviation from HWE at nominal level (α=0.05); ** significant deviation from HWE after Bonferroni correction and outliers in FIS distribution.
†Product sizes incude 18 bp addition of M-13 primer sequence to the forward primer. Different weights of four florescent dyes influenced the product size by 1-2 bp.

## Sheet: Appendix D
Appendix D. CWD case-control conditional logistic regression results for 53 microsatellite markers in white-tailed deer
Marker	Allele	Frequency case	Frequency control	Parameter estimate	S.E.	Chi-square	P-value	Odds ratio estimate	95% CI
AGLA232	A164	0.255208	0.333333	-0.4844	0.3079	2.4743	0.1157	0.616	0.337	1.127
	A165	0.744792	0.666667	0.1854	0.5478	0.1146	0.735	1.204	0.411	3.523
BB1542	A5	0.0217391	0.048913	-0.9933	0.7344	1.8293	0.1762	0.37	0.088	1.562
	A266	0.375	0.320652	-0.2618	0.4324	0.3664	0.545	0.77	0.33	1.796
	A276	0.288043	0.331522	-0.6931	0.4527	2.3444	0.1257	0.5	0.206	1.214
	A278	0.206522	0.201087	-0.1509	0.4424	0.1164	0.733	0.86	0.361	2.047
	A280	0.0869565	0.0652174	-0.072	0.51	0.0199	0.8877	0.93	0.342	2.528
	A288	0.0217391	0.0326087	-0.6786	0.7077	0.9193	0.3377	0.507	0.127	2.031
BB718	A5	0.0978261	0.0869565	0.6717	0.6003	1.252	0.2632	1.958	0.604	6.348
	A152	0.26087	0.173913	1.1982	0.6067	3.9	0.0483	3.314	1.009	10.884
	A154	0.168478	0.195652	0.5917	0.611	0.9376	0.3329	1.807	0.546	5.985
	A164	0.0815217	0.13587	0.2046	0.6297	0.1056	0.7453	1.227	0.357	4.216
	A166	0.130435	0.157609	0.5854	0.6247	0.8782	0.3487	1.796	0.528	6.109
	A168	0.0652174	0.0597826	0.8631	0.6759	1.631	0.2016	2.371	0.63	8.915
	A170	0.0869565	0.076087	0.929	0.6476	2.058	0.1514	2.532	0.712	9.009
	A174	0.108696	0.11413	0.4686	0.6111	0.588	0.4432	1.598	0.482	5.293
BL1071	A5	0.152174	0.13587	0.1142	0.4522	0.0638	0.8006	1.121	0.462	2.72
	A185	0.125	0.130435	-0.3604	0.4979	0.524	0.4691	0.697	0.263	1.85
	A191	0.266304	0.255435	-0.2483	0.4042	0.3773	0.539	0.78	0.353	1.723
	A203	0.0217391	0.0326087	-0.5071	0.8677	0.3415	0.559	0.602	0.11	3.299
	A205	0.048913	0.076087	-0.8328	0.5791	2.0682	0.1504	0.435	0.14	1.353
	A207	0.326087	0.315217	-0.1631	0.4694	0.1207	0.7282	0.85	0.339	2.132
	A209	0.0597826	0.0543478	-0.1135	0.5947	0.0364	0.8486	0.893	0.278	2.864
BL42	A5	0.0578947	0.0789474	-0.3232	0.5775	0.3133	0.5757	0.724	0.233	2.245
	A256	0.305263	0.326316	-0.218	0.4811	0.2054	0.6504	0.804	0.313	2.065
	A260	0.131579	0.168421	-0.3114	0.4359	0.5103	0.475	0.732	0.312	1.721
	A262	0.2	0.178947	0.0993	0.437	0.0516	0.8203	1.104	0.469	2.601
	A264	0.0894737	0.0842105	-0.0297	0.5128	0.0033	0.9539	0.971	0.355	2.652
	A266	0.0894737	0.0736842	0.0464	0.512	0.0082	0.9277	1.048	0.384	2.857
	A268	0.126316	0.0894737	0.2699	0.5221	0.2672	0.6052	1.31	0.471	3.645
BL50	A5	0.0684211	0.115789	-0.6314	0.6089	1.0754	0.2997	0.532	0.161	1.754
	A227	0.147368	0.152632	0.0706	0.5256	0.018	0.8932	1.073	0.383	3.007
	A235	0.152632	0.210526	-0.0925	0.4744	0.038	0.8455	0.912	0.36	2.31
	A237	0.215789	0.210526	0.00485	0.5354	0.0001	0.9928	1.005	0.352	2.87
	A239	0.252632	0.194737	0.4031	0.4726	0.7277	0.3936	1.496	0.593	3.779
	A241	0.163158	0.115789	0.5621	0.5026	1.251	0.2634	1.754	0.655	4.698
BM6445	A5	0.0989583	0.078125	0.8166	0.564	2.0964	0.1477	2.263	0.749	6.835
	A129	0.109375	0.130208	0.457	0.5523	0.6845	0.408	1.579	0.535	4.662
	A133	0.151042	0.104167	0.8537	0.5364	2.5326	0.1115	2.348	0.821	6.719
	A137	0.25	0.28125	0.3851	0.506	0.5793	0.4466	1.47	0.545	3.962
	A143	0.130208	0.161458	0.2454	0.4696	0.2731	0.6013	1.278	0.509	3.209
	A145	0.0729167	0.0572917	0.7181	0.6127	1.3739	0.2411	2.051	0.617	6.814
	A147	0.114583	0.104167	0.6901	0.5058	1.8612	0.1725	1.994	0.74	5.373
	A151	0.0729167	0.0833333	0.2937	0.5721	0.2635	0.6077	1.341	0.437	4.116
BM746	A5	0.0537634	0.0645161	0.3158	0.5849	0.2915	0.5893	1.371	0.436	4.316
	A160	0.0860215	0.107527	0.0795	0.5418	0.0215	0.8834	1.083	0.374	3.131
	A164	0.129032	0.166667	-0.1041	0.5229	0.0396	0.8422	0.901	0.323	2.511
	A166	0.112903	0.0752688	0.5968	0.4834	1.5239	0.217	1.816	0.704	4.685
	A172	0.360215	0.387097	0.4019	0.5276	0.5803	0.4462	1.495	0.531	4.204
	A174	0.0806452	0.0483871	0.8773	0.6071	2.088	0.1485	2.404	0.732	7.902
	A178	0.0860215	0.0430108	1.138	0.569	3.9995	0.0455	3.121	1.023	9.519
	A180	0.0913978	0.107527	0.2173	0.5413	0.1612	0.6881	1.243	0.43	3.59
BMS1226	A5	0.0591398	0.0591398	0.4716	0.5784	0.6646	0.4149	1.602	0.516	4.979
	A162	0.22043	0.193548	0.5861	0.496	1.3965	0.2373	1.797	0.68	4.75
	A164	0.112903	0.0645161	0.8143	0.5782	1.9831	0.1591	2.258	0.727	7.012
	A166	0.155914	0.204301	0.0694	0.5315	0.0171	0.8961	1.072	0.378	3.038
	A168	0.112903	0.123656	0.22	0.5255	0.1752	0.6755	1.246	0.445	3.49
	A172	0.0698925	0.0806452	0.0758	0.5688	0.0178	0.894	1.079	0.354	3.289
	A176	0.129032	0.102151	0.5466	0.5324	1.0539	0.3046	1.727	0.608	4.904
	A178	0.0806452	0.0860215	0.1448	0.5125	0.0798	0.7775	1.156	0.423	3.156
	A180	0.0591398	0.0860215	0.0433	0.5652	0.0059	0.939	1.044	0.345	3.161
BMS1373	A115	0.125	0.166667	-0.55	0.4358	1.5927	0.2069	0.577	0.246	1.356
	A116	0.0833333	0.078125	-0.1236	0.4863	0.0646	0.7994	0.884	0.341	2.292
	A118	0.197917	0.119792	0.4116	0.3734	1.2151	0.2703	1.509	0.726	3.138
	A120	0.59375	0.635417	-0.3793	0.5304	0.5113	0.4746	0.684	0.242	1.935
BMS1669*	A5	0.0894737	0.105263	0.7376	0.5974	1.5246	0.2169	2.091	0.648	6.742
	A109	0.0842105	0.0631579	1.2697	0.6476	3.8436	0.0499	3.56	1	12.667
	A113	0.221053	0.152632	1.0796	0.4736	5.1973	0.0226	2.944	1.164	7.447
	A121	0.184211	0.115789	1.5485	0.6324	5.9968	0.0143	4.705	1.362	16.248
	A123	0.0473684	0.115789	-0.3237	0.5358	0.365	0.5457	0.723	0.253	2.068
	A125	0.226316	0.294737	0.5542	0.5242	1.1177	0.2904	1.74	0.623	4.862
	A127	0.0631579	0.105263	0.0491	0.5962	0.0068	0.9344	1.05	0.326	3.379
	A131	0.0842105	0.0473684	1.4635	0.6871	4.5367	0.0332	4.321	1.124	16.614
BMS2131	A5	0.11828	0.0967742	0.2527	0.4791	0.2784	0.5978	1.288	0.503	3.293
	A230	0.424731	0.408602	-0.038	0.466	0.0066	0.935	0.963	0.386	2.4
	A232	0.188172	0.145161	0.3164	0.4238	0.5574	0.4553	1.372	0.598	3.149
	A236	0.0537634	0.0483871	-0.036	0.5091	0.005	0.9437	0.965	0.356	2.617
	A240	0.0806452	0.112903	-0.2928	0.4639	0.3985	0.5278	0.746	0.301	1.852
	A242	0.0376344	0.0591398	-0.5835	0.6571	0.7885	0.3745	0.558	0.154	2.023
	A244	0.0967742	0.129032	-0.0519	0.4504	0.0133	0.9082	0.949	0.393	2.295
BMS2142	A5	0.297872	0.244681	-0.1176	0.4312	0.0744	0.7851	0.889	0.382	2.07
	A135	0.297872	0.31383	-0.3267	0.4464	0.5357	0.4642	0.721	0.301	1.73
	A136	0.138298	0.164894	-0.4897	0.4217	1.3485	0.2455	0.613	0.268	1.4
	A137	0.12766	0.164894	-0.48	0.4483	1.1463	0.2843	0.619	0.257	1.49
	A139	0.106383	0.0851064	-0.0442	0.4344	0.0103	0.919	0.957	0.408	2.242
	A141	0.0319149	0.0265957	0.0257	0.6927	0.0014	0.9704	1.026	0.264	3.988
BMS2319	A5	0.0677083	0.09375	-0.2151	0.4707	0.2089	0.6476	0.806	0.321	2.029
	A112	0.348958	0.385417	0.0324	0.4282	0.0057	0.9397	1.033	0.446	2.391
	A122	0.0572917	0.046875	0.3062	0.527	0.3374	0.5613	1.358	0.483	3.816
	A124	0.046875	0.0520833	-0.0358	0.5928	0.0036	0.9519	0.965	0.302	3.083
	A132	0.395833	0.348958	0.4212	0.4319	0.9513	0.3294	1.524	0.654	3.552
	A134	0.0833333	0.0729167	0.1953	0.4745	0.1694	0.6807	1.216	0.48	3.081
BMS460	A5	0.276042	0.244792	-0.6473	0.4694	1.9014	0.1679	0.523	0.209	1.314
	A145	0.104167	0.119792	-0.5681	0.5165	1.2098	0.2714	0.567	0.206	1.559
	A146	0.0364583	0.0625	-1.0118	0.7544	1.7989	0.1798	0.364	0.083	1.595
	A150	0.125	0.119792	-0.377	0.5127	0.5408	0.4621	0.686	0.251	1.873
	A152	0.130208	0.09375	0.1306	0.5191	0.0633	0.8014	1.139	0.412	3.152
	A154	0.109375	0.125	-0.6073	0.5404	1.263	0.2611	0.545	0.189	1.571
	A158	0.0572917	0.109375	-1.1434	0.5695	4.0315	0.0447	0.319	0.104	0.973
	A162	0.161458	0.125	-0.1556	0.5363	0.0842	0.7716	0.856	0.299	2.448
BMS501	A5	0.151042	0.104167	0.9728	0.5289	3.3829	0.0659	2.645	0.938	7.459
	A134	0.046875	0.046875	0.5102	0.6177	0.6823	0.4088	1.666	0.496	5.589
	A138	0.130208	0.09375	0.9888	0.567	3.0409	0.0812	2.688	0.885	8.168
	A142	0.255208	0.317708	-0.1691	0.469	0.1301	0.7184	0.844	0.337	2.117
	A144	0.09375	0.109375	0.0705	0.517	0.0186	0.8915	1.073	0.39	2.956
	A146	0.0729167	0.0729167	0.2121	0.5647	0.1411	0.7072	1.236	0.409	3.739
	A154	0.09375	0.104167	-0.0491	0.5037	0.0095	0.9223	0.952	0.355	2.555
	A158	0.09375	0.0885417	-0.00358	0.547	0	0.9948	0.996	0.341	2.911
	A160	0.0625	0.0625	0.336	0.5801	0.3356	0.5624	1.399	0.449	4.362
BMS989	A5	0.114583	0.0578947	1.3601	0.6539	4.3258	0.0375	3.896	1.082	14.038
	A111	0.104167	0.0789474	0.9161	0.6185	2.1936	0.1386	2.5	0.744	8.402
	A113	0.0833333	0.0684211	0.5888	0.564	1.0901	0.2964	1.802	0.597	5.442
	A115	0.203125	0.210526	0.6105	0.5972	1.0451	0.3066	1.841	0.571	5.936
	A121	0.192708	0.236842	0.277	0.6029	0.2111	0.6459	1.319	0.405	4.3
	A123	0.130208	0.152632	0.055	0.6191	0.0079	0.9292	1.057	0.314	3.555
	A125	0.078125	0.0947368	0.2345	0.6115	0.147	0.7014	1.264	0.381	4.191
	A129	0.09375	0.1	0.482	0.6221	0.6002	0.4385	1.619	0.478	5.481
BP20	A224	0.736842	0.721053	0.9501	0.6983	1.8515	0.1736	2.586	0.658	10.163
	A226	0.210526	0.215789	0.2813	0.3335	0.7116	0.3989	1.325	0.689	2.547
	A227	0.0526316	0.0631579	0.1199	0.6023	0.0396	0.8422	1.127	0.346	3.671
CP16	A5	0.221053	0.189474	0.5698	0.4973	1.3128	0.2519	1.768	0.667	4.686
	A100	0.205263	0.231579	0.5025	0.4745	1.1217	0.2895	1.653	0.652	4.189
	A102	0.189474	0.157895	0.707	0.5139	1.8927	0.1689	2.028	0.741	5.553
	A110	0.0736842	0.1	-0.0619	0.4449	0.0193	0.8894	0.94	0.393	2.248
	A112	0.0578947	0.0894737	-0.0725	0.5142	0.0199	0.8879	0.93	0.339	2.548
	A114	0.252632	0.231579	0.454	0.4288	1.1209	0.2897	1.575	0.679	3.649
CP34	A5	0.182292	0.161458	0.2548	0.4725	0.2908	0.5897	1.29	0.511	3.257
	A125	0.09375	0.0989583	-0.237	0.4781	0.2457	0.6201	0.789	0.309	2.014
	A129	0.145833	0.192708	-0.3428	0.4695	0.5333	0.4652	0.71	0.283	1.781
	A131	0.213542	0.244792	-0.1833	0.4597	0.1591	0.69	0.832	0.338	2.049
	A133	0.364583	0.302083	0.0918	0.4516	0.0413	0.839	1.096	0.452	2.656
DIK2023	A5	0.0625	0.0729167	0.3075	0.5548	0.3072	0.5794	1.36	0.458	4.034
	A171	0.0833333	0.046875	1.068	0.6169	2.9969	0.0834	2.909	0.868	9.748
	A177	0.0729167	0.0416667	1.1435	0.6602	3.0003	0.0833	3.138	0.86	11.443
	A179	0.151042	0.135417	0.7907	0.5732	1.9028	0.1678	2.205	0.717	6.782
	A181	0.145833	0.151042	0.3881	0.5525	0.4936	0.4823	1.474	0.499	4.354
	A183	0.0729167	0.0572917	0.8157	0.5995	1.8514	0.1736	2.261	0.698	7.32
	A185	0.0833333	0.125	0.0139	0.5755	0.0006	0.9808	1.014	0.328	3.133
	A187	0.161458	0.192708	0.3127	0.5828	0.2879	0.5916	1.367	0.436	4.284
	A189	0.166667	0.177083	0.6093	0.5028	1.4685	0.2256	1.839	0.686	4.928
DIK2058	A168	0.426316	0.421053	0.037	0.4691	0.0062	0.9372	1.038	0.414	2.602
	A170	0.115789	0.142105	-0.2155	0.448	0.2315	0.6304	0.806	0.335	1.94
	A172	0.368421	0.310526	0.1095	0.3781	0.0838	0.7722	1.116	0.532	2.341
	A174	0.0894737	0.126316	-0.3687	0.4329	0.7255	0.3944	0.692	0.296	1.616
DIK2117	A5	0.190217	0.152174	0.3963	0.4915	0.6502	0.42	1.486	0.567	3.895
	A220	0.36413	0.369565	0.2866	0.4997	0.329	0.5662	1.332	0.5	3.546
	A224	0.048913	0.0815217	-0.5749	0.5987	0.9219	0.337	0.563	0.174	1.82
	A230	0.173913	0.206522	-0.0922	0.462	0.0399	0.8418	0.912	0.369	2.255
	A232	0.103261	0.0978261	0.0661	0.4342	0.0232	0.8789	1.068	0.456	2.502
	A239	0.0434783	0.048913	-0.087	0.5909	0.0217	0.883	0.917	0.288	2.919
	A240	0.076087	0.0434783	0.705	0.6211	1.2885	0.2563	2.024	0.599	6.837
DIK2333	A5	0.152632	0.0789474	0.5883	0.4604	1.6328	0.2013	1.801	0.73	4.44
	A203	0.489474	0.526316	-0.1616	0.4823	0.1123	0.7375	0.851	0.331	2.189
	A205	0.0947368	0.0842105	-0.23	0.5048	0.2076	0.6486	0.794	0.295	2.137
	A207	0.115789	0.131579	-0.3326	0.4459	0.5565	0.4557	0.717	0.299	1.718
	A209	0.0736842	0.0578947	0.1523	0.55	0.0767	0.7819	1.164	0.396	3.422
	A219	0.0736842	0.121053	-0.5482	0.4488	1.4919	0.2219	0.578	0.24	1.393
DIK2858	A5	0.210526	0.168421	0.1863	0.387	0.2317	0.6302	1.205	0.564	2.572
	A206	0.231579	0.221053	0.0351	0.3272	0.0115	0.9146	1.036	0.545	1.967
	A208	0.557895	0.610526	-0.4954	0.4558	1.1815	0.2771	0.609	0.249	1.489
DIK4009	A5	0.115789	0.121053	-0.0822	0.5466	0.0226	0.8804	0.921	0.316	2.689
	A194	0.1	0.0631579	0.3907	0.5739	0.4634	0.496	1.478	0.48	4.552
	A200	0.0842105	0.0368421	0.6777	0.6641	1.0414	0.3075	1.969	0.536	7.237
	A202	0.0631579	0.0842105	-0.6691	0.7589	0.7773	0.378	0.512	0.116	2.267
	A204	0.0526316	0.0631579	-0.3345	0.7433	0.2025	0.6527	0.716	0.167	3.072
	A206	0.184211	0.168421	0.0672	0.5173	0.0169	0.8966	1.07	0.388	2.948
	A208	0.110526	0.152632	-0.4414	0.5868	0.566	0.4519	0.643	0.204	2.031
	A212	0.0789474	0.0789474	0.0117	0.6005	0.0004	0.9845	1.012	0.312	3.283
	A216	0.121053	0.168421	-0.0141	0.5872	0.0006	0.9809	0.986	0.312	3.117
	A218	0.0894737	0.0631579	0.099	0.5914	0.028	0.867	1.104	0.346	3.519
DIK4051	A5	0.0797872	0.0744681	0.0402	0.562	0.0051	0.943	1.041	0.346	3.132
	A223	0.31383	0.276596	-0.1588	0.5213	0.0928	0.7606	0.853	0.307	2.37
	A225	0.0531915	0.0957447	-0.8146	0.6019	1.8318	0.1759	0.443	0.136	1.441
	A227	0.164894	0.12766	0.2835	0.54	0.2756	0.5996	1.328	0.461	3.826
	A229	0.0851064	0.0797872	-0.0714	0.5227	0.0186	0.8914	0.931	0.334	2.594
	A235	0.0957447	0.111702	-0.00027	0.5526	0	0.9996	1	0.338	2.953
	A237	0.159574	0.18617	-0.2903	0.4638	0.3918	0.5314	0.748	0.301	1.857
	A239	0.0478723	0.0478723	0.1395	0.6644	0.0441	0.8336	1.15	0.313	4.228
DIK4158	A5	0.170213	0.196809	0.623	0.5896	1.1165	0.2907	1.865	0.587	5.922
	A237	0.148936	0.12234	0.9184	0.5909	2.4153	0.1202	2.505	0.787	7.977
	A243	0.175532	0.170213	0.7653	0.5691	1.8081	0.1787	2.15	0.705	6.558
	A245	0.0638298	0.0478723	0.7684	0.6261	1.5058	0.2198	2.156	0.632	7.356
	A247	0.12766	0.0904255	0.7802	0.5551	1.9758	0.1598	2.182	0.735	6.477
	A249	0.0797872	0.0957447	0.3674	0.5834	0.3967	0.5288	1.444	0.46	4.53
	A255	0.12766	0.12766	0.4156	0.5702	0.5313	0.466	1.515	0.496	4.633
	A265	0.106383	0.148936	0.1481	0.5812	0.0649	0.7989	1.16	0.371	3.623
DIK4242	A5	0.134409	0.182796	-0.3774	0.4291	0.7736	0.3791	0.686	0.296	1.59
	A269	0.322581	0.252688	0.3089	0.3989	0.5995	0.4388	1.362	0.623	2.977
	A275	0.0591398	0.0430108	0.1154	0.5625	0.0421	0.8374	1.122	0.373	3.38
	A277	0.0591398	0.0376344	0.2939	0.6328	0.2157	0.6424	1.342	0.388	4.638
	A279	0.0752688	0.0806452	-0.2517	0.5482	0.2109	0.6461	0.777	0.266	2.277
	A281	0.112903	0.102151	-0.00255	0.4673	0	0.9956	0.997	0.399	2.492
	A283	0.0913978	0.0967742	0	.	.	.
	A295	0.145161	0.204301	-0.5596	0.4002	1.956	0.1619	0.571	0.261	1.252
DIK4256	A5	0.0416667	0.0833333	-0.6893	0.6725	1.0503	0.3054	0.502	0.134	1.876
	A234	0.1875	0.161458	0.3685	0.5601	0.4328	0.5106	1.445	0.482	4.333
	A240	0.140625	0.135417	-0.0513	0.6125	0.007	0.9332	0.95	0.286	3.156
	A250	0.0729167	0.09375	-0.1117	0.6491	0.0296	0.8634	0.894	0.251	3.192
	A252	0.239583	0.208333	0.2549	0.5583	0.2084	0.648	1.29	0.432	3.854
	A254	0.15625	0.182292	-0.1129	0.6063	0.0347	0.8523	0.893	0.272	2.931
	A256	0.161458	0.135417	0.2837	0.5319	0.2845	0.5938	1.328	0.468	3.767
DIK4358	A5	0.152632	0.168421	-0.4859	0.5846	0.6907	0.4059	0.615	0.196	1.935
	A132	0.152632	0.115789	0.218	0.4618	0.2227	0.637	1.244	0.503	3.075
	A134	0.247368	0.2	-0.0991	0.5067	0.0383	0.8449	0.906	0.335	2.445
	A136	0.0421053	0.0631579	-0.4596	0.5929	0.6009	0.4382	0.632	0.198	2.019
	A138	0.0947368	0.115789	-0.4367	0.5435	0.6454	0.4217	0.646	0.223	1.875
	A142	0.0842105	0.0631579	-0.1098	0.5471	0.0403	0.8409	0.896	0.307	2.618
	A148	0.0789474	0.1	-0.4917	0.509	0.9331	0.3341	0.612	0.226	1.659
	A150	0.147368	0.173684	-0.604	0.529	1.3035	0.2536	0.547	0.194	1.542
DIK4384	A5	0.0684211	0.110526	-0.8128	0.562	2.0916	0.1481	0.444	0.147	1.335
	A224	0.0526316	0.0947368	-1.0668	0.6609	2.6054	0.1065	0.344	0.094	1.257
	A226	0.0473684	0.0421053	-0.3095	0.6804	0.2069	0.6492	0.734	0.193	2.785
	A228	0.273684	0.278947	-0.3398	0.5125	0.4397	0.5073	0.712	0.261	1.944
	A230	0.1	0.110526	-0.0305	0.568	0.0029	0.9572	0.97	0.319	2.953
	A232	0.0789474	0.110526	-0.7675	0.5821	1.7383	0.1874	0.464	0.148	1.453
	A242	0.157895	0.142105	0.2673	0.5168	0.2676	0.6049	1.306	0.474	3.597
	A244	0.126316	0.0684211	0.6373	0.5565	1.3115	0.2521	1.891	0.635	5.63
	A246	0.0947368	0.0421053	0.8935	0.6078	2.1614	0.1415	2.444	0.743	8.043
DIK4582	A219	0.0631579	0.0368421	0.231	0.5248	0.1938	0.6598	1.26	0.45	3.524
	A229	0.594737	0.626316	-0.6802	0.5064	1.804	0.1792	0.507	0.188	1.367
	A231	0.257895	0.247368	-0.0995	0.314	0.1005	0.7513	0.905	0.489	1.675
	A233	0.0842105	0.0894737	-0.1819	0.4173	0.1901	0.6629	0.834	0.368	1.889
DIK4665	A5	0.168421	0.131579	0.5189	0.5019	1.0689	0.3012	1.68	0.628	4.493
	A200	0.0368421	0.0684211	-0.8362	0.6593	1.6088	0.2047	0.433	0.119	1.578
	A202	0.136842	0.194737	-0.3862	0.512	0.5689	0.4507	0.68	0.249	1.854
	A214	0.284211	0.268421	0.24	0.4812	0.2488	0.6179	1.271	0.495	3.265
	A216	0.0736842	0.1	-0.4371	0.5593	0.6106	0.4346	0.646	0.216	1.933
	A218	0.194737	0.205263	0.2571	0.4553	0.3189	0.5723	1.293	0.53	3.156
	A228	0.105263	0.0315789	1.1748	0.6141	3.6601	0.0557	3.238	0.972	10.788
DIK5018	A218	0.255208	0.25	-0.1051	0.4453	0.0558	0.8133	0.9	0.376	2.155
	A222	0.046875	0.0677083	-0.3788	0.5668	0.4465	0.504	0.685	0.225	2.08
	A223	0.0572917	0.078125	-0.3979	0.505	0.6208	0.4308	0.672	0.25	1.807
	A224	0.395833	0.359375	0.1404	0.45	0.0974	0.755	1.151	0.476	2.78
	A226	0.166667	0.161458	-0.0415	0.4245	0.0095	0.9222	0.959	0.417	2.205
	A228	0.078125	0.0833333	-0.0599	0.4706	0.0162	0.8988	0.942	0.374	2.369
DIK5136	A5	0.0947368	0.0736842	-0.3091	0.5092	0.3684	0.5439	0.734	0.271	1.992
	A260	0.457895	0.578947	-1.1703	0.5165	5.1346	0.0235	0.31	0.113	0.854
	A262	0.215789	0.147368	-0.011	0.3911	0.0008	0.9776	0.989	0.46	2.129
	A264	0.0947368	0.0947368	-0.2335	0.4507	0.2682	0.6045	0.792	0.327	1.916
	A266	0.136842	0.105263	-0.1187	0.3933	0.0911	0.7627	0.888	0.411	1.92
DIK5145	A5	0.263158	0.257895	0.1005	0.3655	0.0756	0.7833	1.106	0.54	2.264
	A182	0.315789	0.405263	-0.5213	0.3866	1.8183	0.1775	0.594	0.278	1.267
	A184	0.421053	0.336842	0.299	0.362	0.6821	0.4089	1.348	0.663	2.741
DIK643	A5	0.0797872	0.0904255	-0.0986	0.4982	0.0392	0.8431	0.906	0.341	2.406
	A179	0.0585106	0.0797872	-0.5273	0.5151	1.048	0.306	0.59	0.215	1.62
	A181	0.430851	0.356383	0.1227	0.4224	0.0844	0.7714	1.131	0.494	2.587
	A183	0.196809	0.170213	0.1994	0.3936	0.2568	0.6123	1.221	0.564	2.64
	A185	0.234043	0.303191	-0.3462	0.3988	0.7537	0.3853	0.707	0.324	1.546
DIK708	A208	0.958333	0.942708	14.0694	1213.7	0.0001	0.9908	>999	<0.001	>999
	A209	0.0416667	0.0572917	-0.1335	0.5175	0.0666	0.7964	0.875	0.317	2.413
HUJ616	A5	0.110526	0.184211	0.2	0.4334	0.2129	0.6445	1.221	0.522	2.856
	A126	0.263158	0.231579	0.7889	0.4557	2.997	0.0834	2.201	0.901	5.377
	A132	0.236842	0.210526	1.0105	0.48	4.4326	0.0353	2.747	1.072	7.037
	A136	0.205263	0.2	0.4193	0.4166	1.013	0.3142	1.521	0.672	3.441
	A138	0.184211	0.173684	0.6369	0.4552	1.9576	0.1618	1.891	0.775	4.614
ILSTS028	A5	0.0416667	0.046875	-0.1178	0.4859	0.0588	0.8085	0.889	0.343	2.304
	A151	0.958333	0.953125	0	.	.	.
ILSTS059	A5	0.0572917	0.0520833	-0.4732	0.6882	0.4729	0.4917	0.623	0.162	2.4
	A167	0.078125	0.135417	-0.8833	0.535	2.7262	0.0987	0.413	0.145	1.18
	A169	0.348958	0.229167	0.2593	0.4538	0.3265	0.5677	1.296	0.533	3.154
	A171	0.0625	0.0833333	-0.6222	0.5902	1.1112	0.2918	0.537	0.169	1.707
	A173	0.364583	0.390625	-0.5896	0.5406	1.1898	0.2754	0.555	0.192	1.6
	A179	0.0885417	0.109375	-0.547	0.5011	1.1916	0.275	0.579	0.217	1.545
ILSTS100	A204	0.942708	0.96875	0	.	.	.
	A206	0.0572917	0.03125	0.6061	0.5075	1.4264	0.2324	1.833	0.678	4.957
INRA111	A5	0.171875	0.192708	-0.2605	0.4202	0.3845	0.5352	0.771	0.338	1.756
	A129	0.140625	0.109375	0.2372	0.4589	0.2671	0.6053	1.268	0.516	3.116
	A131	0.265625	0.296875	-0.1716	0.3989	0.1851	0.6671	0.842	0.385	1.841
	A137	0.135417	0.104167	0.1681	0.448	0.1408	0.7075	1.183	0.492	2.847
	A143	0.286458	0.296875	-0.2241	0.4241	0.2792	0.5972	0.799	0.348	1.835
INRA177	A5	0.0904255	0.0957447	0.0451	0.5549	0.0066	0.9352	1.046	0.353	3.104
	A92	0.159574	0.148936	0.2684	0.6273	0.183	0.6688	1.308	0.382	4.472
	A94	0.0797872	0.106383	-0.2556	0.5413	0.2229	0.6368	0.774	0.268	2.238
	A96	0.0851064	0.0797872	0.2546	0.5846	0.1897	0.6632	1.29	0.41	4.057
	A98	0.138298	0.111702	0.402	0.5725	0.4931	0.4826	1.495	0.487	4.591
	A102	0.12766	0.132979	-0.0332	0.6136	0.0029	0.9569	0.967	0.291	3.22
	A108	0.159574	0.143617	0.3301	0.5338	0.3825	0.5363	1.391	0.489	3.96
	A110	0.0585106	0.0744681	-0.4415	0.6208	0.5057	0.477	0.643	0.19	2.171
	A112	0.101064	0.106383	0.1057	0.5653	0.0349	0.8517	1.111	0.367	3.366
INRABER169	A5	0.0815217	0.0869565	0.1521	0.5154	0.0872	0.7678	1.164	0.424	3.197
	A207	0.353261	0.396739	0.2611	0.5221	0.2502	0.6169	1.298	0.467	3.613
	A220	0.163043	0.173913	0.3143	0.4946	0.4039	0.5251	1.369	0.519	3.61
	A221	0.103261	0.0706522	0.7009	0.5262	1.7738	0.1829	2.016	0.719	5.654
	A228	0.0543478	0.0652174	0.0969	0.5362	0.0326	0.8566	1.102	0.385	3.151
	A232	0.076087	0.0543478	0.5916	0.5526	1.1462	0.2843	1.807	0.612	5.337
	A234	0.168478	0.152174	0.4173	0.465	0.8052	0.3695	1.518	0.61	3.776
MNB-52	A185	0.229167	0.229167	-0.1878	0.3286	0.3265	0.5677	0.829	0.435	1.578
	A187	0.770833	0.770833	-0.6525	0.7723	0.7139	0.3982	0.521	0.115	2.366
MNB-77	A216	0.0416667	0.0833333	-0.9089	0.493	3.3995	0.0652	0.403	0.153	1.059
	A220	0.0625	0.0416667	0.0391	0.5232	0.0056	0.9405	1.04	0.373	2.9
	A222	0.895833	0.875	-15.4215	1317.9	0.0001	0.9907	<0.001	<0.001	>999
MNS-96	A5	0.0421053	0.0736842	-0.452	0.4835	0.8739	0.3499	0.636	0.247	1.642
	A184	0.957895	0.926316	13.7509	1213.7	0.0001	0.991	>999	<0.001	>999
MNS-97	A5	0.0684211	0.0526316	0.0599	0.4484	0.0178	0.8938	1.062	0.441	2.557
	A269	0.0842105	0.152632	-0.9114	0.424	4.6213	0.0316	0.402	0.175	0.923
	A275	0.0526316	0.0631579	-0.3311	0.5488	0.364	0.5463	0.718	0.245	2.105
	A277	0.794737	0.731579	-0.1209	0.7754	0.0243	0.8761	0.886	0.194	4.051
UMBTL70	A5	0.225275	0.192308	0.2192	0.616	0.1267	0.7219	1.245	0.372	4.164
	A183	0.175824	0.230769	-0.5131	0.5978	0.7368	0.3907	0.599	0.186	1.932
	A185	0.164835	0.153846	0.2674	0.5896	0.2057	0.6501	1.307	0.411	4.149
	A187	0.0714286	0.0714286	-0.196	0.6605	0.0881	0.7666	0.822	0.225	2.999
	A191	0.0659341	0.0549451	-0.1258	0.6887	0.0334	0.855	0.882	0.229	3.401
	A193	0.0769231	0.0714286	0.0119	0.6303	0.0004	0.985	1.012	0.294	3.481
	A201	0.21978	0.225275	-0.3288	0.5559	0.3498	0.5542	0.72	0.242	2.14
URB021B	A5	0.114583	0.0833333	0.3629	0.4699	0.5966	0.4399	1.438	0.572	3.611
	A145	0.328125	0.401042	-0.1324	0.449	0.087	0.7681	0.876	0.363	2.112
	A147	0.286458	0.197917	0.5511	0.4661	1.398	0.2371	1.735	0.696	4.327
	A149	0.151042	0.15625	-0.0342	0.4848	0.005	0.9438	0.966	0.374	2.499
	A151	0.119792	0.161458	-0.2957	0.4693	0.3971	0.5286	0.744	0.297	1.867
URB048	A5	0.244792	0.348958	-0.0455	0.4979	0.0084	0.9271	0.955	0.36	2.535
	A189	0.0625	0.0677083	-0.0628	0.5854	0.0115	0.9145	0.939	0.298	2.958
	A190	0.0885417	0.0729167	0.5215	0.5257	0.9839	0.3212	1.685	0.601	4.721
	A194	0.171875	0.161458	0.2485	0.4715	0.2777	0.5982	1.282	0.509	3.23
	A195	0.145833	0.119792	0.4722	0.4991	0.895	0.3441	1.604	0.603	4.265
	A196	0.135417	0.0989583	0.6971	0.5091	1.8748	0.1709	2.008	0.74	5.447
	A198	0.104167	0.0729167	0.5605	0.5081	1.2171	0.2699	1.752	0.647	4.741
	A200	0.046875	0.0572917	0.0873	0.5719	0.0233	0.8787	1.091	0.356	3.347
Maximum likelihood estimation of conditional logistic regression parameters and odds ratio were calculated in SAS v9.2. Chi-square and CI were calculated using Wald statistics.
* indicates markers that were significant in global tests (α = 0.05).
Pooled rare alleles (< 0.05) are denoted as A5.

## Sheet: Appendix E
Appendix E. CWD case-control association results for 42 microsatellite markers in mule deer
Marker	Allele	Freq. case	Freq. control	Parameter	S.E.	Chi-square	P	Odds ratio	95% CI
BB1542	A5	0.150602	0.077381	0.9242	0.4831	3.6599	0.0557	2.52	0.978	6.494
	A275	0.415663	0.488095	0.0278	0.5545	0.0025	0.96	1.028	0.347	3.048
	A283	0.108434	0.107143	0.3662	0.5354	0.4677	0.494	1.442	0.505	4.119
	A289	0.0542169	0.0535714	0.2869	0.6482	0.1959	0.658	1.332	0.374	4.746
	A295	0.120482	0.142857	0.1849	0.4923	0.1411	0.7072	1.203	0.458	3.157
	A297	0.150602	0.130952	0.4182	0.4265	0.9613	0.3269	1.519	0.658	3.505
BB718	A5	0.0581395	0.0755814	-0.2844	0.5896	0.2327	0.6296	0.752	0.237	2.39
	A155	0.0872093	0.104651	-0.1469	0.5568	0.0696	0.7919	0.863	0.29	2.571
	A159	0.372093	0.273256	0.1758	0.5235	0.1127	0.737	1.192	0.427	3.326
	A169	0.0755814	0.0813953	-0.0532	0.5254	0.0102	0.9194	0.948	0.339	2.655
	A175	0.0813953	0.0465116	0.5046	0.5677	0.7901	0.3741	1.656	0.544	5.039
	A177	0.151163	0.197674	-0.4313	0.5058	0.7273	0.3938	0.65	0.241	1.751
	A179	0.174419	0.22093	-0.4211	0.4918	0.7332	0.3919	0.656	0.25	1.721
BL1071	A5	0.0930233	0.0930233	0.1671	0.4097	0.1663	0.6834	1.182	0.529	2.638
	A186	0.906977	0.906977	14.3699	1213	0.0001	0.9906	>999	<0.001	>999
BL42	A5	0.0963855	0.0783133	0.5075	0.4474	1.2866	0.2567	1.661	0.691	3.993
	A258	0.162651	0.174699	0.3183	0.4081	0.6084	0.4354	1.375	0.618	3.059
	A260	0.740964	0.746988	0.6763	0.6506	1.0803	0.2986	1.967	0.549	7.039
BL50	A5	0.047619	0.0833333	-0.4707	0.562	0.7013	0.4023	0.625	0.208	1.879
	A236	0.125	0.0952381	0.3672	0.4517	0.6609	0.4162	1.444	0.596	3.499
	A238	0.452381	0.5	0.2327	0.5127	0.2061	0.6498	1.262	0.462	3.447
	A240	0.220238	0.136905	0.7573	0.4569	2.7467	0.0975	2.132	0.871	5.222
	A242	0.154762	0.184524	0.1436	0.4387	0.1072	0.7434	1.154	0.489	2.727
BM3501	A5	0.114458	0.114458	0.0899	0.4144	0.047	0.8283	1.094	0.486	2.465
	A184	0.698795	0.771084	0.294	0.7764	0.1434	0.7049	1.342	0.293	6.145
	A190	0.186747	0.114458	0.6974	0.4606	2.2925	0.13	2.008	0.814	4.953
BM6445	A5	0.0705882	0.0588235	0.984	0.6984	1.985	0.1589	2.675	0.681	10.516
	A130	0.347059	0.329412	0.9415	0.5581	2.8456	0.0916	2.564	0.859	7.655
	A144	0.217647	0.158824	1.187	0.5668	4.3855	0.0362	3.277	1.079	9.953
	A146	0.164706	0.229412	0.2522	0.5647	0.1995	0.6552	1.287	0.425	3.893
	A148	0.2	0.223529	0.3331	0.5193	0.4114	0.5212	1.395	0.504	3.861
BMS1226	A5	0.107143	0.119048	0.0921	0.4577	0.0405	0.8406	1.096	0.447	2.689
	A159	0.255952	0.363095	-0.0771	0.4163	0.0343	0.8531	0.926	0.409	2.094
	A169	0.357143	0.309524	0.8981	0.4675	3.6898	0.0547	2.455	0.982	6.138
	A171	0.279762	0.208333	0.9267	0.4568	4.1154	0.0425	2.526	1.032	6.184
BMS1669	A5	0.117647	0.0941176	0.7129	0.8116	0.7715	0.3798	2.04	0.416	10.01
	A120	0.0352941	0.1	-1.0236	0.7478	1.8736	0.1711	0.359	0.083	1.556
	A122	0.194118	0.135294	0.6999	0.7603	0.8473	0.3573	2.013	0.454	8.935
	A132	0.0588235	0.135294	-0.7436	0.8332	0.7964	0.3722	0.475	0.093	2.434
	A134	0.182353	0.147059	0.5425	0.6997	0.6012	0.4381	1.72	0.437	6.779
	A136	0.0941176	0.117647	0.2116	0.694	0.093	0.7604	1.236	0.317	4.816
	A138	0.0764706	0.0941176	-0.0386	0.7517	0.0026	0.959	0.962	0.22	4.199
	A140	0.152941	0.129412	0.3533	0.7085	0.2487	0.618	1.424	0.355	5.708
	A144	0.0882353	0.0470588	0.4011	0.8424	0.2267	0.634	1.493	0.286	7.785
BMS2131	A5	0.0348837	0.0639535	-1.1156	0.763	2.138	0.1437	0.328	0.073	1.462
	A242	0.0581395	0.110465	-0.7065	0.4793	2.1731	0.1404	0.493	0.193	1.262
	A244	0.110465	0.162791	-0.3373	0.5167	0.4262	0.5139	0.714	0.259	1.965
	A246	0.180233	0.133721	0.2363	0.4728	0.2499	0.6171	1.267	0.501	3.199
	A248	0.418605	0.348837	0.108	0.5386	0.0402	0.8411	1.114	0.388	3.202
	A250	0.133721	0.122093	-0.1247	0.484	0.0663	0.7967	0.883	0.342	2.28
	A253	0.0639535	0.0581395	0.1673	0.6796	0.0606	0.8056	1.182	0.312	4.478
BMS2142	A5	0.0523256	0.0813953	-1.0622	0.5784	3.3721	0.0663	0.346	0.111	1.074
	A130	0.761628	0.761628	-1.6457	0.8856	3.4534	0.0631	0.193	0.034	1.094
	A136	0.116279	0.0872093	-0.1441	0.4807	0.0899	0.7643	0.866	0.337	2.221
	A138	0.0697674	0.0697674	-0.4519	0.496	0.8299	0.3623	0.636	0.241	1.683
BMS501	A5	0.0542169	0.0903614	-0.702	0.6014	1.3626	0.2431	0.496	0.152	1.611
	A144	0.409639	0.385542	0.3169	0.5279	0.3604	0.5483	1.373	0.488	3.863
	A146	0.222892	0.228916	-0.0892	0.4732	0.0356	0.8504	0.915	0.362	2.312
	A150	0.192771	0.156627	0.3193	0.4785	0.4453	0.5046	1.376	0.539	3.515
	A158	0.0481928	0.0722892	-0.545	0.6183	0.7768	0.3781	0.58	0.173	1.948
	A162	0.0722892	0.0662651	0.22	0.5683	0.1498	0.6987	1.246	0.409	3.796
BMS989	A5	0.108434	0.108434	0.6568	0.5085	1.6683	0.1965	1.929	0.712	5.225
	A124	0.451807	0.451807	1.0728	0.5064	4.4889	0.0341	2.924	1.084	7.887
	A128	0.222892	0.23494	0.659	0.4594	2.0577	0.1514	1.933	0.786	4.756
	A130	0.144578	0.150602	0.5517	0.4041	1.8638	0.1722	1.736	0.786	3.833
	A132	0.0722892	0.0542169	0.9301	0.5815	2.5583	0.1097	2.535	0.811	7.923
CP16	A5	0.0783133	0.126506	-0.5692	0.4645	1.5022	0.2203	0.566	0.228	1.406
	A104	0.240964	0.204819	0.0321	0.4077	0.0062	0.9373	1.033	0.464	2.296
	A106	0.337349	0.343373	-0.1711	0.412	0.1725	0.6779	0.843	0.376	1.89
	A114	0.343373	0.325301	0.0547	0.4093	0.0179	0.8937	1.056	0.474	2.356
CP34	A5	0.0470588	0.0529412	-0.4293	0.6424	0.4465	0.504	0.651	0.185	2.293
	A115	0.0411765	0.0882353	-0.9441	0.5434	3.0183	0.0823	0.389	0.134	1.129
	A125	0.735294	0.641176	-0.1466	0.6291	0.0543	0.8157	0.864	0.252	2.964
	A129	0.176471	0.217647	-0.5877	0.3658	2.5816	0.1081	0.556	0.271	1.138
DIK093	A5	0.126506	0.108434	0.4027	0.507	0.6306	0.4271	1.496	0.554	4.041
	A203	0.355422	0.36747	0.2826	0.495	0.3259	0.5681	1.327	0.503	3.5
	A205	0.13253	0.156627	-0.0081	0.4526	0.0003	0.9857	0.992	0.409	2.408
	A207	0.0722892	0.10241	0.1443	0.5908	0.0596	0.8071	1.155	0.363	3.678
	A209	0.126506	0.0903614	0.8065	0.5482	2.1643	0.1413	2.24	0.765	6.559
	A211	0.186747	0.174699	0.2294	0.4633	0.2451	0.6205	1.258	0.507	3.118
DIK2117	A5	0.119048	0.0892857	0.4151	0.4941	0.7058	0.4008	1.515	0.575	3.989
	A223	0.0714286	0.107143	-0.2683	0.5503	0.2378	0.6258	0.765	0.26	2.248
	A227	0.339286	0.327381	0.2783	0.5177	0.2889	0.5909	1.321	0.479	3.644
	A229	0.208333	0.321429	-0.2993	0.5415	0.3055	0.5805	0.741	0.257	2.142
	A233	0.0833333	0.0357143	1.2242	0.7444	2.7049	0.1	3.402	0.791	14.631
	A235	0.178571	0.119048	0.6338	0.5132	1.5252	0.2168	1.885	0.689	5.154
DIK2200	A5	0.145349	0.104651	0.4308	0.3563	1.4621	0.2266	1.538	0.765	3.093
	A167	0.854651	0.895349	0	.	.	.
DIK2333	A5	0.0988372	0.104651	0.0853	0.4975	0.0294	0.8639	1.089	0.411	2.887
	A197	0.19186	0.22093	-0.0094	0.4111	0.0005	0.9818	0.991	0.443	2.217
	A198	0.0988372	0.0813953	0.1813	0.4706	0.1485	0.7	1.199	0.477	3.015
	A199	0.139535	0.168605	-0.1102	0.4439	0.0616	0.804	0.896	0.375	2.138
	A202	0.47093	0.424419	0.2616	0.5068	0.2664	0.6058	1.299	0.481	3.507
DIK4009	A200	0.111765	0.0764706	0.3406	0.4095	0.6918	0.4055	1.406	0.63	3.137
	A202	0.747059	0.823529	-0.9098	0.9233	0.971	0.3244	0.403	0.066	2.459
	A204	0.141176	0.1	0.2285	0.4514	0.2561	0.6128	1.257	0.519	3.044
DIK4118	A5	0.0823529	0.0882353	0.5977	0.4984	1.4386	0.2304	1.818	0.685	4.828
	A248	0.270588	0.305882	0.7426	0.5003	2.2031	0.1377	2.101	0.788	5.602
	A250	0.235294	0.229412	1.0677	0.5022	4.5203	0.0335	2.909	1.087	7.784
	A252	0.123529	0.1	1.0634	0.5453	3.8035	0.0511	2.896	0.995	8.433
	A254	0.105882	0.111765	0.7159	0.4949	2.0925	0.148	2.046	0.776	5.397
	A256	0.182353	0.164706	1.0408	0.5587	3.4699	0.0625	2.832	0.947	8.465
DIK4158	A5	0.141176	0.141176	-0.2006	0.5086	0.1555	0.6933	0.818	0.302	2.217
	A233	0.505882	0.535294	0.0374	0.5301	0.005	0.9437	1.038	0.367	2.934
	A261	0.111765	0.129412	-0.0388	0.5117	0.0058	0.9395	0.962	0.353	2.622
	A263	0.105882	0.0882353	0.2379	0.4589	0.2689	0.6041	1.269	0.516	3.118
	A269	0.135294	0.105882	0.3351	0.4364	0.5898	0.4425	1.398	0.594	3.288
DIK4242	A5	0.10241	0.0783133	-0.241	0.619	0.1516	0.697	0.786	0.234	2.644
	A278	0.253012	0.228916	-0.6337	0.5976	1.1244	0.289	0.531	0.164	1.712
	A280	0.0662651	0.114458	-0.9541	0.634	2.2651	0.1323	0.385	0.111	1.334
	A284	0.186747	0.162651	-0.3722	0.5071	0.5387	0.463	0.689	0.255	1.862
	A290	0.114458	0.0722892	-0.274	0.6854	0.1598	0.6894	0.76	0.198	2.914
	A292	0.108434	0.0963855	-0.3131	0.609	0.2642	0.6072	0.731	0.222	2.412
	A294	0.108434	0.156627	-0.6922	0.5765	1.4419	0.2298	0.5	0.162	1.549
	A298	0.060241	0.0903614	-1.0552	0.7247	2.1202	0.1454	0.348	0.084	1.441
DIK4384	A5	0.0747126	0.0574713	0.6564	0.632	1.0787	0.299	1.928	0.559	6.654
	A230	0.0574713	0.045977	0.3275	0.6836	0.2295	0.6319	1.387	0.363	5.298
	A232	0.0804598	0.0402299	0.8665	0.6264	1.9133	0.1666	2.378	0.697	8.119
	A233	0.143678	0.183908	-0.4814	0.4969	0.9388	0.3326	0.618	0.233	1.636
	A234	0.37931	0.396552	-0.1359	0.4978	0.0746	0.7848	0.873	0.329	2.316
	A235	0.091954	0.0977011	-0.0817	0.5433	0.0226	0.8805	0.922	0.318	2.673
	A236	0.172414	0.178161	-0.033	0.4529	0.0053	0.9419	0.968	0.398	2.351
DIK4415	A5	0.0357143	0.0535714	-0.2295	0.5697	0.1623	0.6871	0.795	0.26	2.428
	A208	0.488095	0.39881	0.3753	0.3415	1.2078	0.2718	1.455	0.745	2.843
	A210	0.47619	0.547619	-0.2029	0.3828	0.2809	0.5961	0.816	0.386	1.729
DIK4520	A5	0.0952381	0.0952381	-0.4255	0.5669	0.5633	0.4529	0.653	0.215	1.985
	A219	0.0714286	0.0952381	-0.5556	0.5701	0.9498	0.3298	0.574	0.188	1.754
	A221	0.214286	0.154762	0.1269	0.4731	0.0719	0.7886	1.135	0.449	2.869
	A223	0.410714	0.440476	-0.6264	0.5648	1.23	0.2674	0.535	0.177	1.617
	A225	0.136905	0.119048	-0.0157	0.5204	0.0009	0.9759	0.984	0.355	2.73
	A235	0.0714286	0.0952381	-0.9998	0.6773	2.1791	0.1399	0.368	0.098	1.388
DIK4665	A5	0.0755814	0.145349	-0.4614	0.4307	1.1478	0.284	0.63	0.271	1.466
	A208	0.151163	0.122093	0.5037	0.4669	1.1639	0.2807	1.655	0.663	4.132
	A210	0.133721	0.127907	-0.0202	0.4997	0.0016	0.9677	0.98	0.368	2.61
	A214	0.145349	0.122093	0.2881	0.4291	0.4506	0.502	1.334	0.575	3.093
	A216	0.494186	0.482558	0.2769	0.5014	0.3049	0.5808	1.319	0.494	3.524
DIK5018	A5	0.0930233	0.133721	-0.1633	0.4836	0.114	0.7356	0.849	0.329	2.191
	A230	0.156977	0.174419	-0.1095	0.4008	0.0746	0.7847	0.896	0.409	1.966
	A232	0.453488	0.348837	0.4802	0.4737	1.0277	0.3107	1.616	0.639	4.09
	A240	0.296512	0.343023	-0.1453	0.4019	0.1308	0.7176	0.865	0.393	1.901
DIK5112	A5	0.0963855	0.0843373	-0.057	0.4558	0.0156	0.9005	0.945	0.387	2.308
	A205	0.0662651	0.060241	0.1377	0.5048	0.0744	0.785	1.148	0.427	3.087
	A207	0.722892	0.746988	-0.3051	0.6859	0.1978	0.6565	0.737	0.192	2.827
	A215	0.114458	0.108434	0.0984	0.4098	0.0577	0.8102	1.103	0.494	2.463
DIK5136*	A5	0.107143	0.113095	0.4305	0.6106	0.4972	0.4808	1.538	0.465	5.09
	A264	0.107143	0.196429	-0.4188	0.5369	0.6086	0.4353	0.658	0.23	1.884
	A266	0.14881	0.214286	-0.1558	0.5329	0.0855	0.77	0.856	0.301	2.432
	A268	0.107143	0.0714286	0.4398	0.5635	0.6091	0.4351	1.552	0.514	4.685
	A270	0.297619	0.130952	1.1547	0.497	5.3972	0.0202	3.173	1.198	8.405
	A272	0.0654762	0.0595238	0.2321	0.6668	0.1211	0.7278	1.261	0.341	4.66
	A286	0.166667	0.214286	-0.1314	0.4647	0.08	0.7773	0.877	0.353	2.18
DIK5145	A5	0.0903614	0.0903614	-0.7968	0.5652	1.9875	0.1586	0.451	0.149	1.365
	A184	0.222892	0.174699	-0.4105	0.4955	0.6865	0.4074	0.663	0.251	1.752
	A186	0.216867	0.26506	-1.1663	0.4974	5.4973	0.019	0.312	0.118	0.826
	A188	0.313253	0.343373	-0.8944	0.5905	2.2941	0.1299	0.409	0.128	1.301
	A190	0.156627	0.126506	-0.4002	0.5063	0.6248	0.4293	0.67	0.248	1.808
DIK643	A5	0.244186	0.261628	0.0374	0.3692	0.0103	0.9193	1.038	0.503	2.141
	A185	0.343023	0.325581	0.2714	0.3709	0.5355	0.4643	1.312	0.634	2.714
	A187	0.412791	0.412791	0.1091	0.3803	0.0823	0.7742	1.115	0.529	2.35
FCB48	A5	0.127907	0.145349	-0.1942	0.3609	0.2894	0.5906	0.824	0.406	1.671
	A171	0.872093	0.854651	-0.1942	0.8927	0.0473	0.8278	0.824	0.143	4.738
HUJ616	A125	0.0595238	0.047619	0.8064	0.6588	1.4984	0.2209	2.24	0.616	8.146
	A129	0.130952	0.077381	1.0197	0.5482	3.4596	0.0629	2.772	0.947	8.118
	A135	0.583333	0.607143	0.7074	0.6282	1.2684	0.2601	2.029	0.592	6.949
	A137	0.0535714	0.0654762	-0.1044	0.5208	0.0402	0.8411	0.901	0.325	2.5
	A139	0.172619	0.202381	0.0594	0.3891	0.0233	0.8788	1.061	0.495	2.275
ILSTS059	A5	0.309524	0.303571	0.3109	0.4357	0.509	0.4756	1.365	0.581	3.205
	A169	0.357143	0.339286	0.3252	0.3807	0.7299	0.3929	1.384	0.656	2.919
	A175	0.333333	0.357143	0.3653	0.4149	0.775	0.3787	1.441	0.639	3.249
ILSTS086	A5	0.182353	0.170588	0.6769	0.5707	1.4071	0.2355	1.968	0.643	6.022
	A183	0.0588235	0.0588235	0.3705	0.6167	0.3611	0.5479	1.449	0.433	4.851
	A187	0.335294	0.311765	0.8184	0.5714	2.0513	0.1521	2.267	0.74	6.947
	A189	0.105882	0.129412	0.4181	0.5566	0.5643	0.4525	1.519	0.51	4.522
	A191	0.111765	0.105882	0.4793	0.5303	0.817	0.366	1.615	0.571	4.566
	A197	0.0588235	0.1	-0.2649	0.5921	0.2001	0.6546	0.767	0.24	2.449
	A199	0.0823529	0.0647059	0.7179	0.5501	1.7034	0.1918	2.05	0.698	6.025
	A201	0.0647059	0.0588235	0.2833	0.6207	0.2084	0.648	1.328	0.393	4.481
INRA111	A5	0.0639535	0.104651	-0.6971	0.5419	1.6547	0.1983	0.498	0.172	1.441
	A129	0.0639535	0.0988372	-0.6494	0.4925	1.7386	0.1873	0.522	0.199	1.371
	A135	0.0697674	0.0697674	-0.2025	0.5096	0.1579	0.6911	0.817	0.301	2.217
	A137	0.517442	0.459302	-0.2036	0.4936	0.1702	0.6799	0.816	0.31	2.146
	A139	0.110465	0.168605	-0.8045	0.4684	2.9497	0.0859	0.447	0.179	1.12
	A141	0.174419	0.0988372	0.4816	0.4652	1.0718	0.3005	1.619	0.65	4.028
INRA177	A5	0.208333	0.184524	0.3149	0.3717	0.7177	0.3969	1.37	0.661	2.839
	A93	0.494048	0.583333	0.1517	0.5546	0.0748	0.7845	1.164	0.392	3.451
	A101	0.14881	0.136905	0.2503	0.4691	0.2847	0.5936	1.284	0.512	3.221
	A113	0.14881	0.0952381	0.6687	0.4463	2.2449	0.1341	1.952	0.814	4.681
MNS-97	A275	0.386905	0.380952	-0.0376	0.3799	0.0098	0.9211	0.963	0.457	2.028
	A277	0.613095	0.619048	-0.1067	0.4622	0.0533	0.8175	0.899	0.363	2.224
UMBTL184	A5	0.0783133	0.0240964	1.4017	0.709	3.909	0.048	4.062	1.012	16.302
	A275	0.277108	0.331325	-0.1449	0.4658	0.0967	0.7558	0.865	0.347	2.156
	A277	0.0963855	0.13253	-0.1718	0.5176	0.1101	0.74	0.842	0.305	2.323
	A281	0.0843373	0.120482	-0.3761	0.4971	0.5723	0.4493	0.687	0.259	1.819
	A283	0.192771	0.210843	-0.2299	0.5163	0.1983	0.6561	0.795	0.289	2.186
	A285	0.271084	0.180723	0.5139	0.5189	0.9807	0.322	1.672	0.605	4.623
UMBTL70	A5	0.113095	0.0714286	1.1058	0.5571	3.9397	0.0472	3.021	1.014	9.004
	A177	0.22619	0.333333	0.0965	0.4439	0.0473	0.8278	1.101	0.461	2.629
	A189	0.10119	0.0952381	0.7819	0.591	1.7505	0.1858	2.186	0.686	6.96
	A193	0.160714	0.130952	0.6897	0.4713	2.1411	0.1434	1.993	0.791	5.02
	A195	0.285714	0.184524	1.1587	0.5399	4.6056	0.0319	3.186	1.106	9.179
	A197	0.0654762	0.0892857	-0.0679	0.5837	0.0135	0.9074	0.934	0.298	2.933
	A201	0.047619	0.0952381	0.1833	0.598	0.094	0.7592	1.201	0.372	3.879
URB021B	A5	0.0714286	0.0833333	-0.0796	0.5133	0.024	0.8768	0.924	0.338	2.526
	A145	0.64881	0.625	0.9307	0.5699	2.667	0.1025	2.536	0.83	7.75
	A153	0.154762	0.202381	0.1456	0.3891	0.14	0.7083	1.157	0.54	2.48
	A155	0.125	0.0892857	0.6141	0.4404	1.9445	0.1632	1.848	0.78	4.381
Maximum likelihood estimation of conditional logistic regression parameters and odds ratio were calculated in SAS v9.2. Chi-square and CI were calculated using Wald statistics.
* indicates markers that were significant in global tests (α = 0.05).
Pooled rare alleles (< 0.05) are denoted as A5.
